# Supplementary material for: Identification of genes associated with nitrogen-use efficiency by genome-wide transcriptional analysis of two soybean genotypes
Source: BMC Genomics. 2011 Oct 26;12:525. doi: 10.1186/1471-2164-12-525 (PMC3210170; doi:10.1186/1471-2164-12-525)
Supplement: Additional file 2 — Primer details for genes selected for RT-PCR analysis from results of DGE. This is the primer list of twenty-four genes which were randomly selected for quantitative RT-PCR assays to confirm the reliability of Solexa/Illumina sequencing technology. [file 1471-2164-12-525-S2.XLS]

## Sheet: Sheet1
Gene ID	Sense primer	Anti-sense primer	Length
Glyma20g27410	CGCCACCATCACCGTCTACC	CCAAACCCGCCTTCTCCAAG	307
Glyma15g07560	TCCTTCTGGCTGTGGCAAAT	AAGTTTAGGGCGGGTTAGGAT	379
Glyma01g42030	ATCGGCAGAAAGTCCAATCC	GCCAATGTTCTCCACGCAGT	264
Glyma06g22260	ATGTGGGAGTATGGTCGTCT	ATATTGCTGAATGCCTAGGAT	367
Glyma16g03180	CAAGAAGCAGTGCTCCAATT	TCCCTGTCAGAAGGACCATG	295
Glyma10g04440	GGTTGGTTGTGAGGGACTGT	GCCTGCCATCTTCTTTGACT	159
Glyma03g32100	ATTGTCCCTCCCACTTGCTG	TCTGGTTATTTGGAATGCTGGT	232
Glyma03g03830	TCTGGCACTGGCAACTATCT	GAGTTCCACCCACAATGAGA	206
Glyma08g45000	CTGTTCGTTTGTGGGATGCT	CTTGCGCCTATGAATTGGTT	173
Glyma10g08730	GCTGCCACTATGGGAACAAG	AGAAAGGTAGGGATAGCACAAGG	151
Glyma19g41010	AAGTACGGTCATGGATGTTG	CAGGGTCTATTCCTCTTTGC	280
Glyma09g32220	TCTCCCTTTCCTATGACTCCC	TAGAACGCATCGTAGATAACCTC	160
Glyma14g37440	CATCAACGGTTAGCCATAGT	CAGTTCGGAAGTTGTGATTAG	145
Glyma17g36470	TTTCCCAGTCATTTATTTCC	CCAACCTTTATGTTATTACCAC	259
Glyma16g08050	TAAGAAACAGGGCTGGGCTAT	CCAAGGACAAAGCCACAGAT	311
Glyma04g38550	AGATATTGACACGGGTAGCG	TAATGGGTGGTGAGAAGGAT	337
Glyma11g11310	ATCGGCAGCAGCAGTGTATT	AACGGTGGAGTTGATGGGAC	295
Glyma03g22060	ATCTGTTGTGCGTCATCGTG	TGCTCGGGTAGATTGGTTTT	313
Glyma06g09270	AATCAATGGCAAGAGGAACT	AAGAGGTAATAGCAGCAACG	314
Glyma13g37090	AGGATGAGGATGCCCTTGTT	CAATGAAATGTCGGGTCTGC	264
Glyma10g05330	CTCACCATTCTCCTTTCCCTG	TTCGGAAGATCAACCGTCACT	209
GQ339774.1actin	ATTGGACTCTGGTGATGGTG	TCAGCAGAGGTGGTGAACAT	159
