# Supplementary material for: Identification of genes associated with nitrogen-use efficiency by genome-wide transcriptional analysis of two soybean genotypes
Source: BMC Genomics. 2011 Oct 26;12:525. doi: 10.1186/1471-2164-12-525 (PMC3210170; doi:10.1186/1471-2164-12-525)
Supplement: Additional file 3 — Pathway enrichment analyses of differentially expressed genes. Pathway enrichment analyses of differentially expressed genes were summarized from four libraries (L1 vs. L2, L3 vs. L4, L5 vs. L6, and L7 vs. L8). [file 1471-2164-12-525-S3.XLS]

## Sheet: Sheet1
Flavonoid biosynthesis	104	104 (3.22%)	613 (1.98%)		Metabolism	Biosynthesis of Other Secondary Metabolites
Glutathione metabolism	46	46 (1.42%)	256 (0.83%		Metabolism	Metabolism of Other Amino Acids
Flavone and flavonol biosynthesis	36	36 (1.11%)	199 (0.64%)	L1 vs. L2 Down	Metabolism	Biosynthesis of Other Secondary Metabolites
Ribosome	182	182 (3.67%)	841 (2.72%)		Genetic Information Processing	Translation
Spliceosome	210	210 (4.24%)	1023 (3.3%)		Metabolism	Biosynthesis of Other Secondary Metabolites
Circadian rhythm - plant	111	111 (2.24%)	498 (1.61%)		Organismal Systems	Environmental Adaptation
Flavonoid biosynthesis	126	126 (2.54%)	613 (1.98%)		Metabolism
Citrate cycle (TCA cycle)	40	40 (0.81%)	160 (0.52%)		Metabolism	Carbohydrate Metabolism
Purine metabolism	113	113 (2.28%)	550 (1.78%)		Metabolism	Nucleotide Metabolism
Alanine, aspartate and glutamate metabolism	60	60 (1.21%)	265 (0.86%)	L3 vs. L4 Down	Metabolism	Amino Acid Metabolism
Amino sugar and nucleotide sugar metabolism	85	85 (2.09%)	431 (1.39%)	L3 vs. L4 Up	Metabolism	Carbohydrate Metabolism
Plant-pathogen interaction	394	394 (13.43%)	3590 (11.59%)		Organismal Systems
Circadian rhythm - plant	65	65 (2.22%)	498 (1.61%)		Organismal Systems
Taurine and hypotaurine metabolism	6	6 (0.2%)	20 (0.06%)		Metabolism	Metabolism of Other Amino Acids
alpha-Linolenic acid metabolism	37	37 (1.26%)	291 (0.94%)		Metabolism	Lipid Metabolism
Nitrogen metabolism	34	34 (1.16%)	271 (0.88%)	L5 vs. L6 down	Metabolism	Energy Metabolism
Ribosome	167	167 (4.37%)	841 (2.72%)		Genetic Information Processing
Protein processing in endoplasmic reticulum	140	140 (3.66%)	964 (3.11%)		Genetic Information Processing	Folding, Sorting and Degradation
Phagosome	50	50 (1.31%)	307 (0.99%)		Cellular Processes	Transport and Catabolism
Terpenoid backbone biosynthesis	35	35 (0.92%)	206 (0.67%)		Metabolism	Metabolism of Terpenoids and Polyketides
Glutathione metabolism	41	41 (1.07%)	256 (0.83%)	L5 vs. L6 up	Metabolism
Taurine and hypotaurine metabolism	9	9 (0.19%)	20 (0.06%)		Metabolism
Spliceosome	190	190 (3.92%)	1023 (3.3%)		Metabolism
Photosynthesis	37	37 (0.76%)	162 (0.52%)		Metabolism	Energy Metabolism
Circadian rhythm - plant	97	97 (2%)	498 (1.61%)		Organismal Systems
Phagosome	63	63 (1.3%)	307 (0.99%)		Cellular Processes
N-Glycan biosynthesis	28	28 (0.58%)	126 (0.41%)	L7 vs. L8 down	Metabolism	Glycan Biosynthesis and Metabolism
Plant-pathogen interaction	506	506 (13.37%)	3590 (11.59%)		Organismal Systems	Environmental Adaptation
Riboflavin metabolism	14	14 (0.37%)	52 (0.17%)		Genetic Information Processing	Transcription
Phosphatidylinositol signaling system	40	40 (1.06%)	223 (0.72%)		Environmental Information Processing	Signal Transduction
Protein processing in endoplasmic reticulum	141	141 (3.73%)	964 (3.11%)		Genetic Information Processing
Protein export	24	24 (0.63%)	126 (0.41%)	L7 vs. L8 up	Genetic Information Processing	Folding, Sorting and Degradation
