# Supplementary material for: Identification of genes associated with nitrogen-use efficiency by genome-wide transcriptional analysis of two soybean genotypes
Source: BMC Genomics. 2011 Oct 26;12:525. doi: 10.1186/1471-2164-12-525 (PMC3210170; doi:10.1186/1471-2164-12-525)
Supplement: Additional file 4 — Differentially expressed genes involved in nitrogen metabolism. The differentially expressed genes involved in nitrogen metabolism were summarized from four libraries (L1 vs. L2, L3 vs. L4, L5 vs. L6, and L7 vs. L8): 86 were down-regulated and 85 were up-regulated. [file 1471-2164-12-525-S4.XLS]

## Sheet: Sheet1
down regulated	Glyma03g28950 (-6.1)		up-regulated	Glyma11g20300 (6.1)
	Glyma15g06280 (-6.1)			Glyma10g08510 (1.8)
	Glyma06g19400 (-7.1)			Glyma02g03990 (1.4)
	Glyma13g20800 (-1.5)			Glyma15g11590 (6.7)
	Glyma19g36620 (-1.0)			Glyma17g01550 (1.6)
	Glyma03g42070 (-6.1)			Glyma02g47940 (1.0)
	Glyma09g36160 (-1.0)			Glyma02g11820 (6.9)
	Glyma14g37040 (-6.4)			Glyma12g01150 (5.1)
	Glyma13g03650 (-5.7)			Glyma01g05470 (0.6)
	Glyma14g04530 (-2.2)			Glyma18g30680 (0.6)
	Glyma20g12150 (-1.4)			Glyma01g26750 (5.1)
	Glyma01g27710 (-1.4)			Glyma12g14230(5.1)
	Glyma12g06480 (-1.2)			Glyma20g03030 (5.1)
	Glyma08g45730 (-1.2)			Glyma18g38660 (2.0)
	Glyma03g14450 (-0.7)			Glyma11g07430 (1.6)
	Glyma02g07940 (-9.8)			Glyma17g21490 (1.0)
	Glyma17g15740 (-3.0)			Glyma14g06760 (0.7)
	Glyma18g06840 (-5.2)			Glyma15g18350 (5.1)
	Glyma12g23150 (-1.1)			Glyma02g47940 (1.0)
	Glyma07g11810 (-1.0)			Glyma15g07720 (1.8)
	Glyma14g32500 (-8.2)			Glyma13g31580 (1.0)
	Glyma19g16450 (-5.1)			Glyma18g04660 (1.5)
	Glyma17g17530 (-1.2)			Glyma06g13280 (1.4)
	Glyma02g47940 (-1.9)			Glyma05g30270 (1.0)	FAD NAD BINDING OXIDOREDUCTASES
	Glyma10g06600 (-0.6)			Glyma10g35380 (0.6)
	Glyma02g11820 (-6.1)			Glyma04g04700 (6.4)
	Glyma07g05830 (-1.4)			Glyma13g02540(5.7)
	Glyma06g13710 (-1.3)			Glyma14g33480 (1.8)
	Glyma13g02510 (-1.2)			Glyma14g10890 (1.7)
	Glyma18g15260(-0.8)			Glyma14g33490 (1.2)
	Glyma07g33570 (-1.0)	Ferredoxin--nitrite reductase		Glyma03g13520 (1.2)
	Glyma09g30370 (-1.6)			Glyma02g41120 (7.4)
	Glyma07g11810 (-0.8)			Glyma14g39420 (5.7)
	Glyma11g33560 (-0.8)			Glyma07g38740 (1.6)
	Glyma04g41540 (-5.6)	Glutamate synthase		Glyma16g26940 (6.1)
	Glyma11g27720 (-7.9)			Glyma07g39160 (7.7)
	Glyma02g39320 (-3.1)			Glyma12g31920 (7.1)
	Glyma14g37440 (-2.3)			Glyma18g41870 (5.7)
	Glyma15g11200 (-1.3)			Glyma16g02590 (5.7)
	Glyma11g38130 (-1.0)			Glyma11g14600 (5.7)
	Glyma17g01970 (-0.7)			Glyma18g40050 (5.1)
	Glyma05g05460 (-5.0)			Glyma20g31270 (5.1)
	Glyma08g20930 (-5.0)			Glyma17g14730 (4.6)
	Glyma18g41910 (-8.4)			Glyma14g39880 (3.1)
	Glyma05g17410 (-6.1)			Glyma17g01580 (2.8)
	Glyma12g02610 (-5.6)			Glyma12g10420 (2.0)
	Glyma20g12220 (-5.6)			Glyma01g38980 (2.0)
	Glyma01g26750 (-5.0)			Glyma20g12150 (1.8)
	Glyma20g12230 (-5.0)			Glyma11g10320 (1.5)
	Glyma05g33470 (-2.2)			Glyma11g35700 (1.5)
	Glyma12g14230 (-0.9)			Glyma08g45730 (1.3)
	Glyma03g28530 (-1.3)			Glyma17g38120 (1.3)
	Glyma13g20920 (-0.6)			Glyma05g04270 (1.1)
	Glyma07g39190 (-0.7)			Glyma10g00790 (0.8)
	Glyma04g04700 (-7.2)			Glyma09g00710 (1.2)
	Glyma12g01150 (-6.4)			Glyma20g32140 (0.7)
	Glyma14g33490 (-2.9)			Glyma03g42070 (6.5)
	Glyma01g05470 (-0.7)			Glyma18g15260 (0.9)
	Glyma02g41120 (-5.1)			Glyma14g37440 (9.6)
	Glyma19g16460 (-5.7)			Glyma13g27800 (1.0)
	Glyma01g41310 (-0.8)			Glyma17g01970 (1.0)
	Glyma11g20300 (-5.1)			Glyma13g35480 (0.7)
	Glyma02g03990 (-5.1)			Glyma03g28530 (1.3)
	Glyma17g01550 (-5.1)			Glyma19g36970 (5.1)
	Glyma15g11590 (-0.9)			Glyma10g06710 (0.8)
	Glyma19g44780 (-1.0)			Glyma02g37710 (2.0)
	Glyma18g30680 (-0.6)			Glyma01g03720 (0.8)
	Glyma16g22600 (-6.7)			Glyma16g08500 (6.1)
	Glyma15g21050 (-5.1)			Glyma06g11430 (1.8)
	Glyma13g10590 (-5.1)			Glyma13g02510 (1.3)
	Glyma15g07720 (-6.1)			Glyma08g41120 (1.2)
	Glyma15g07930 (-5.7)			Glyma07g33570 (1.5)
	Glyma12g35070 (-0.8)			Glyma02g14910 (1.4)
	Glyma18g02060 (-0.8)			Glyma02g41110 (5.7)
	Glyma16g04560 (-1.9)			Glyma13g28180 (0.7)
	Glyma19g28770 (-0.6)			Glyma07g31500 (5.1)
	Glyma16g27480 (-6.7)			Glyma11g38130 (1.3)
	Glyma16g02590(-6.1)			Glyma12g02610 (7.5)
	Glyma11g14600 (-6.1)			Glyma04g02140 (6.7)
	Glyma02g38990 (-6.1)			Glyma06g47670 (6.7)
	Glyma02g42940 (-5.7)			Glyma08g47400 (5.1)
	Glyma07g16060 (-5.1)			Glyma17g21530 (1.9)
	Glyma18g38660 (-2.7)			Glyma05g33470 (1.8)
	Glyma14g06070 (-1.4)			Glyma07g16080 (1.6)
	Glyma14g06760 (-1.3)			Glyma06g02240 (1.4)
	Glyma18g02690 (-1.1)			Glyma05g17410 (1.3)
	Glyma17g01580 (-1.1)
